# Supplementary material for: Early Alterations in Structural and Functional Properties in the Neuromuscular Junctions of Mutant FUS Mice
Source: Int J Mol Sci. 2023 May 19;24(10):9022. doi: 10.3390/ijms24109022 (PMC10218837; doi:10.3390/ijms24109022)
Supplement: Supplementary file 1 [file ijms-24-09022-s001.zip]

Archive with 1 entries (1 files):
- ijms-2355629-supplementary.pdf
